# Supplementary material for: A Dieting Facilitator on the Fridge Door: Can Dieters Deliberately Apply Environmental Dieting Cues to Lose Weight?
Source: Front Psychol. 2020 Dec 21;11:582369. doi: 10.3389/fpsyg.2020.582369 (PMC7779523; doi:10.3389/fpsyg.2020.582369)
Supplement: Supplementary file 1 [file Data_Sheet_1.xlsx]

## Sheet: Data
Part	ID	Cond	CondNo	Cue	AW	RE	RE1	RE2	RE3	RE4	RE5	RE6	WB	HeightB	BMIB	Sex	Age	Househ	NW1_1	NW2_1	NW3_1	NW4_1	NW5_1	NW6_1	NW7_1	NW1_2	NW2_2	NW3_2	NW4_2	NW5_2	NW6_2	NW7_2	NW1_3	NW2_3	NW3_3	NW4_3	NW5_3	NW6_3	NW7_3	NW1_4	NW2_4	NW3_4	NW4_4	NW5_4	NW6_4	NW7_4	NW1_5	NW2_5	NW3_5
dropout	AANRUR	RU	1	0	0	3	2	4	2	3	4	3	90.5	179	28.2451	0	58	0	88.6	88.6	89	89.4	89	88.8	88.4	88.2	88.8	89.2	89.2	89.2	88.8	88.4	88.4	88.8	88.8	89.2	88.8	88.6	88.6	88.6	88.6	88.4	88.8	88.2	89.2	89	89.4	89.4	89.2
participant	AGPRBH	RB	2	0	1	1.33333	1	1	1	1	2	2	64.7	162	24.6533	1	35	0	64.5	64.8	63.8	64.2	63.8	64	64.3	65.2	64.8	64.4	63.9	63.6	64	65	64.5	64.6	63.1	63.8	64	63.8	63.6	64	64.4	64.3	-99	64.3	-99	64.7	64.3	64.1	-99
participant	AHXRBC	RB	2	0	1	3.5	3	5	1	3	4	5	92.7	167.5	33.0408	0	66	0	91.2	91	91.1	91	90.9	91.4	91.8	91.6	91.1	91	90	90.3	90.7	90.3	90.5	91	92	91.2	91.8	92.1	92.4	92.2	91.7	91.6	91.2	91.4	91.2	91.3	91.9	92	91.7
participant	ATBRBZ	RB	2	0	1	2.83333	2	3	2	3	4	3	80.3	163.5	30.0386	1	38	1	80.2	79.8	79.4	78.8	78.8	78.7	79.5	79.9	79.3	78.4	78.9	78.1	78.2	78.2	78.3	78.1	77.5	77.7	77.4	79.5	-99	-99	78	77.7	77.3	78	78.1	78.3	78.3	77.7	77.8
participant	AUMGUT	GU	3	1	0	2.83333	5	3	1	1	1	6	85.3	178	26.9221	0	46	0	83.5	83.2	83.8	83.3	83.2	82.7	82.9	83.2	83.1	83.5	83.8	84.2	84.3	85.5	85	83.8	84.8	83.6	85.1	85.5	84.2	84.4	83.8	82.9	83.1	83.1	84.1	82.9	83.7	83.8	83.8
participant	AWYGBU	GB	4	1	1	2.5	1	2	3	3	4	2	88.3	172.5	29.6744	1	37	0	86.6	87.5	86.1	85.6	86	85.6	85.7	85.2	85.3	84.6	85.4	85.6	85.7	84.7	-99	85.7	85.6	85.7	85.7	84.7	84.3	84.9	85.1	85.3	84.1	83.8	84.6	83.9	-99	-99	-99
dropout	AYARUS	RU	1	0	0	4.66667	5	5	2	2	7	7	72.4	163.2	27.1831	1	46	0	71.9	71.9	71.7	71.1	72.2	71.4	70.7	71.1	71.7	72.2	71.5	72	71.3	71.6	71.8	71.7	71.4	70.9	72	71.5	71.9	72.1	71.5	-99	71.8	71.8	72.2	71.7	71.7	71.6	72.5
participant	BDDRUQ	RU	1	0	0	3.83333	4	2	1	6	4	6	73.5	164.5	27.1616	1	52	0	73.4	74.4	72.9	72.6	72.2	73.3	73.3	72.1	72.1	72.6	73.7	73.7	73.2	73.5	73.9	72.9	72.3	73	72.9	73.1	72.3	73	73.4	73.4	73.1	73.6	73.6	73.5	74.1	74	73.3
participant	BLLRUJ	RU	1	0	0	3.16667	1	7	2	1	4	4	102.9	175.5	33.4088	0	55	0	101.4	100.5	100.4	100.4	99.6	99.4	99.7	100.4	99.6	99.7	98.9	98.9	99.1	99.5	99.1	99	98.6	98.1	98.8	98.2	98.4	99.5	98.7	99.4	99.7	99.6	100	100.2	99.9	99.5	99.9
participant	BMNRBH	RB	2	0	1	5.33333	5	5	5	6	6	5	74.3	156	30.5309	1	34	0	73.3	73.1	72.2	71.9	72	72.3	72.3	72.2	71.8	71.7	71.2	71.2	70.9	70.9	71	70.9	71.2	70.8	70.5	70	70.7	71	70.6	70.6	70.8	70.8	71	71.1	71.3	71.5	71.5
participant	BPAGUX	GU	3	1	0	2.16667	1	2	2	2	2	4	78.3	172.5	26.3138	1	43	0	76.6	76	75.6	75.6	75	75.2	76	76	76	76.2	76.2	76.4	75.2	74.4	74.4	74	73.8	73.4	72.4	73.2	72.2	72.8	72.2	72.4	72.2	72.2	72.4	72	72.6	73	73
dropout	BQLRBG	RB	2	0	1	3	1	1	7	2	5	2	92.7	176.5	29.7571	0	44	0	90.6	91.2	91.6	91.6	92.2	91.2	91.5	90.1	90.6	90.6	91.9	92.2	92.5	91.2	90.9	90.6	91.6	91.5	92.2	92.5	91.4	91	90.4	90.5	91	90.8	92.5	92	92	90.4	90.5
dropout	BRDRUD	RU	1	0	0	1.66667	2	1	1	2	1	3	64.2	159.5	25.2356	1	28	0	64.1	63.6	63.2	63.1	62.7	64.7	63.7	63	63.8	63.7	64.1	62.6	61.3	61.9	62.5	63.2	62.7	63	63.3	63.2	63.2	63.2	62.9	63.5	63.3	64.7	64.4	64.4	63.7	63.7	63.3
participant	BSCRUF	RU	1	0	0	4.83333	1	7	7	2	5	7	80.5	182.5	24.1696	1	-99	0	78	78	79	78	78	78	78	78	77.5	77	78	79	80	80	80	80	80	80	80	80.5	81	80	80	80	80	80	80	80	80	80	80
dropout	BUDRBU	RB	2	0	1	4.5	4	4	6	4	7	2	144.2	178	45.5119	1	39	0	144.5	144	144.4	144	144.4	144.5	145	144.9	145	145.1	145.3	144.9	144.2	144.4	-99	-99	-99	-99	-99	-99	-99	-99	-99	-99	-99	-99	-99	-99	-99	-99	-99
dropout	BUERUI	RU	1	0	0	4	5	2	1	6	6	4	82.3	178	25.9753	0	26	0	-99	-99	-99	-99	-99	-99	-99	-99	-99	-99	-99	-99	-99	-99	-99	-99	-99	-99	-99	-99	-99	-99	-99	-99	-99	-99	-99	-99	-99	-99	-99
participant	CBNGUJ	GU	3	1	0	2.33333	1	3	1	2	3	4	102	192	27.6693	0	59	0	100	99.4	98.7	98.8	98.8	98.8	100.1	100.1	99.7	99.8	99.6	99.8	99.7	99.6	99.6	99.2	100.1	99.7	99.3	99.7	100.2	100.5	100.3	100.8	101	101	101.3	100.9	100.9	100.6	100.7
participant	CCPGUN	GU	3	1	0	2.33333	1	2	1	2	1	7	101.3	165.5	36.984	1	57	1	102.2	101.9	102.1	100.9	100.2	100.7	103.1	103.6	103	102.5	100.7	100.7	99.3	99.1	99.4	100.5	100.1	99.2	99.6	98.5	100	100.4	100.6	100.22	99.9	99.1	99.5	100.6	99.9	99.2	99.3
dropout	CECGBJ	GB	4	1	1	4.33333	5	7	1	4	7	2	99.5	168	35.2537	1	26	0	-99	-99	-99	-99	-99	-99	-99	-99	-99	-99	-99	-99	-99	-99	-99	-99	-99	-99	-99	-99	-99	-99	-99	-99	-99	-99	-99	-99	-99	-99	-99
participant	CLVRBE	RB	2	0	1	2.25	1	2	1	-99	-99	5	85.9	173	28.7013	1	-99	0	84.3	83.8	85	84	84.2	84.2	84.4	84	83.7	85.1	85	84	84.5	84.3	84.7	84.2	83.8	84.2	84.5	83.7	83.7	83.5	84	84.3	84.2	82.7	82.7	83.1	83	83.9	83.7
participant	COORBI	RB	2	0	1	2.66667	1	4	3	2	2	4	110.4	185.6	32.0489	0	29	0	109.2	108.8	108.9	109.1	109.9	109.6	108.9	109.7	110.1	109.9	109.8	110.2	109.5	110.1	110.4	110.5	111.7	110.9	111.4	109.8	110.5	110.6	111.4	111	111.8	112	112	112.4	113	112.8	112.7
participant	CQXGBT	GB	4	1	1	4.16667	3	6	6	3	3	4	76.1	166	27.6165	1	44	0	75.5	75.7	-99	-99	75.5	75.4	76.4	77.6	76.8	76.8	75.5	75.9	75.7	76	75.7	75.6	75.4	75.3	75.8	74.5	74.6	74.7	75.2	75.1	75.3	75.2	75.2	74.9	74.6	75	75
participant	CSYGUZ	GU	3	1	0	4.5	2	4	4	6	6	5	102.5	168.5	36.1014	1	49	0	98.5	99	99	98.5	98	98.5	98.5	98	98	98	98	98	98	97.5	97.5	98	98	98	98	98	98	97.5	98	98	97.5	98	97.5	97.5	98.5	97.5	98
dropout	CVRGBC	GB	4	1	1	3.33333	2	4	5	4	3	2	92.9	177.5	29.4862	0	61	0	-99	93.2	92.6	91.8	92.6	92	92	93.2	92.4	91.4	91	91.6	91.2	91.6	-99	-99	-99	-99	-99	-99	-99	-99	-99	-99	-99	-99	-99	-99	-99	-99	-99
participant	DDTGUN	GU	3	1	0	5.33333	5	2	7	6	6	6	68.1	160.5	26.4361	1	37	0	66.3	66.5	66.2	66.4	66.2	65.8	65.7	66.1	66.3	66.1	66.1	66.5	65.5	65.5	65.6	65.5	65.3	65.2	64.8	64.5	65.6	65	65.3	65.5	65.5	66.1	66.5	65.6	65.5	65.6	65.7
dropout	DDXGBY	GB	4	1	1	5	4	5	6	5	7	3	78.9	164.5	29.1572	1	36	0	78.5	78.8	78.3	78.3	78.8	78.9	78.2	79	78.1	78.4	77.6	77.7	77.5	77.2	-99	-99	-99	-99	-99	-99	-99	-99	-99	-99	-99	-99	-99	-99	-99	-99	-99
participant	DHFGUN	GU	3	1	0	4.5	3	4	6	5	5	4	87.8	170.7	30.132	1	38	0	86.1	87.7	87.1	85.4	86.6	86.2	86	86.6	86.9	86.5	86.3	86.5	87.7	86.7	87.8	88.3	87.3	88.6	87.3	-99	87.1	87.7	87.7	87.2	87.5	88.1	88.4	88	89	88.2	88
participant	DHQRBH	RB	2	0	1	1.83333	1	3	2	2	1	2	101.9	179	31.803	0	24	0	100.9	100.8	100.8	101	101.1	101.1	101.2	101.2	101.3	101.2	101.2	101.1	101.2	101.3	101.3	101.2	101.5	101.4	101.5	101.5	101.7	101.9	102	102	102.1	102.2	102.2	102.3	102.4	-99	-99
dropout	DKLRBB	RB	2	0	1	3.33333	1	5	5	3	3	3	89.2	168	31.6043	1	29	0	88.2	87.5	87.6	87.2	87.2	87.7	87.8	88.1	87.2	87.7	87.6	87.9	87.9	-99	-99	-99	-99	-99	-99	-99	-99	-99	-99	-99	-99	-99	-99	-99	-99	-99	-99
dropout	DLNGUS	GU	3	1	0	3.5	1	5	1	7	5	2	89.5	194	23.7804	0	28	0	87.6	87.4	87.5	87.5	87.4	87.3	88.2	88	88.1	87.8	87.5	87.6	87.3	87.9	-99	-99	-99	-99	-99	-99	-99	-99	-99	-99	-99	-99	-99	-99	-99	-99	-99
participant	DNURBE	RB	2	0	1	2.5	3	1	1	2	2	6	56.4	153.5	23.9366	1	48	0	55.3	55	54.6	54.8	55	54.4	55.1	55.1	56	54.9	54.8	54.6	54.2	54.4	54.2	54.4	54.3	54.5	54.1	54.8	54.2	54.2	54.3	54.8	54.2	54.2	54.8	55.1	54.4	54.6	54.4
dropout	DUVRBY	RB	2	0	1	3.5	3	3	4	5	3	3	108.8	179.5	33.7676	0	40	0	106.8	105.1	105	104.8	104.5	104.8	103.8	104.2	104.1	104.1	104.3	103.9	104.1	104	104	104.3	104.1	103.9	104.4	103.9	104.1	104.1	104	104.2	103.6	104.1	103.5	-99	-99	-99	-99
dropout	DVOGUX	GU	3	1	0	5	2	6	6	3	7	6	63.2	162	24.0817	1	33	0	-99	-99	-99	-99	-99	-99	-99	-99	-99	-99	-99	-99	-99	-99	-99	-99	-99	-99	-99	-99	-99	-99	-99	-99	-99	-99	-99	-99	-99	-99	-99
dropout	EIRGUE	GU	3	1	0	3	2	4	1	2	4	5	-99	-99	-99	0	-99	0	-99	-99	-99	-99	-99	-99	-99	-99	-99	-99	-99	-99	-99	-99	-99	-99	-99	-99	-99	-99	-99	-99	-99	-99	-99	-99	-99	-99	-99	-99	-99
participant	EJNRBV	RB	2	0	1	3.66667	1	4	4	6	4	3	91.1	182	27.5027	0	36	0	87.7	86.9	87.2	87.4	87.6	86.4	86.1	86.1	87.2	86.2	86.1	86	85.6	85.7	85	85.3	85.2	86.6	86.3	86.5	85.9	86.2	85.3	85.3	84.9	86.3	86.2	86.2	85.7	85.5	86.3
participant	EKCRUD	RU	1	0	0	2.66667	2	4	2	2	2	4	73.9	167.7	26.2772	1	45	0	73.6	72.3	71.8	71.9	72.2	71.8	72	72	72	72.1	71.8	71.8	72	71.9	71.6	71.8	72.2	72	72.5	72.5	72.6	72.2	72.5	72.5	72.5	72.6	72.8	72.6	73	72.8	72.8
dropout	EKQRBK	RB	2	0	1	5	4	4	6	5	6	5	91.2	165.5	33.2965	1	44	0	91	-99	91.8	-99	-99	-99	-99	-99	-99	-99	-99	-99	-99	-99	-99	-99	-99	-99	-99	-99	-99	-99	-99	-99	-99	-99	-99	-99	-99	-99	-99
dropout	EQJRUC	RU	1	0	0	4.83333	3	2	6	7	6	5	73.3	166.5	26.4409	1	41	0	-99	-99	-99	-99	-99	-99	-99	-99	-99	-99	-99	-99	-99	-99	-99	-99	-99	-99	-99	-99	-99	-99	-99	-99	-99	-99	-99	-99	-99	-99	-99
participant	EQYRUA	RU	1	0	0	2	1	4	2	2	2	1	89.9	178	28.3739	0	75	0	87.5	87.5	87.6	87.6	87.5	87.1	86	86.1	86.5	86.9	87.2	87.5	87.3	87.2	87.1	87.2	87.5	87.3	87.3	87.2	87.2	86.6	86.5	86.5	86.5	86.6	86.6	86.6	86.7	86.7	86.7
participant	ESQGBY	GB	4	1	1	4.83333	2	3	6	6	7	5	73.4	163.5	27.4575	1	27	0	72	72.3	72.6	72.4	72.4	72.3	72.3	71.9	72.2	71.8	72	72	72.7	72.75	72.8	71.7	72.2	72.3	72	71.6	72	72.3	72.2	72.6	72.2	72.6	73	73.2	74	74.35	73.95
participant	FMDRUK	RU	1	0	0	2	1	3	1	3	2	2	89.2	158.5	35.5064	1	78	0	87.54	87	86	86.1	86.3	86.4	86.1	86.1	85.7	85.6	86	86.6	85.5	86.1	86.4	86	85.6	-99	85.5	84.8	85.3	84.8	84.7	85	84.6	84.6	85.1	85.2	85.5	85.3	85.2
dropout	FUQRUG	RU	1	0	0	3.16667	1	4	2	4	1	7	77.8	162	29.6449	1	26	0	76.4	75.7	75.7	75.3	75.1	75.3	75.3	76	76	76.2	75.8	75.4	75.1	75.5	-99	-99	-99	-99	-99	-99	-99	-99	-99	-99	-99	-99	-99	-99	-99	-99	-99
participant	FVZRUY	RU	1	0	0	3.16667	1	3	2	6	5	2	66.1	160.5	25.6597	1	47	0	62.7	64.7	64.9	64.7	64.6	64.6	64.9	62.7	64.7	64.8	64.6	64.8	64.7	64.8	64.6	65.1	63.8	64.4	64.9	64.8	63.9	64.8	63.8	65.2	64.8	64.4	64.8	65.3	64.5	64.9	65.4
participant	FXHRBK	RB	2	0	1	4.83333	7	2	5	5	6	4	100.6	170	34.8097	1	44	1	100.1	99.3	98.7	98.3	98.8	98.6	98.8	99.4	98.2	98.2	97.9	98.1	97.5	97.6	97.1	97.7	97.7	97.4	97.2	97.1	-99	-99	96.5	96.9	96.3	97	97.7	98.1	98.5	97.8	98
dropout	GCGRUH	RU	1	0	0	4.16667	1	5	5	6	6	2	58	156.5	23.681	1	60	0	56.8	56.6	56.5	56.8	56.3	56	56	55.9	56.2	56	55.7	55.9	56.2	56.2	-99	-99	-99	-99	-99	-99	-99	-99	-99	-99	-99	-99	-99	-99	-99	-99	-99
participant	GCIGBW	GB	4	1	1	3.33333	2	3	5	1	4	5	80.2	172.8	26.8588	0	33	0	78.5	78.2	78.3	78	77.2	77	77.5	77.5	77.7	77.6	78.6	77.4	77.5	77.3	76.8	77.3	77	76.9	77	77.5	76	76.6	76.7	77.3	76.7	76.5	76.7	75.6	76.2	75.9	77.1
dropout	GCIGUL	GU	3	1	0	4	5	4	6	1	5	3	76	158.3	30.3286	1	69	0	-99	-99	-99	-99	-99	-99	-99	-99	-99	-99	-99	-99	-99	-99	-99	-99	-99	-99	-99	-99	-99	-99	-99	-99	-99	-99	-99	-99	-99	-99	-99
dropout	GPHGBU	GB	4	1	1	4.33333	2	4	4	5	6	5	84.8	158	33.9689	1	44	0	82.7	82.2	82.2	82.5	81.8	81.6	-99	81.4	81.4	81.6	81.6	81.4	81.5	81.2	81.7	81.3	81.7	81.8	81.6	81.6	81.3	81.4	81.6	82.2	82	82.1	81.9	82.3	82.1	-99	81.8
participant	HAWGUU	GU	3	1	0	3.33333	3	4	4	2	3	4	67.8	156.8	27.5764	1	46	0	67.5	67	67.2	67.5	67.2	67.2	67	67	67.1	66.8	67	66.3	66.2	66.5	66.3	66.3	66.3	66.3	66.3	66.5	66.3	66.5	66.2	66.2	65.9	66.5	67	66.5	66.8	66.7	66.7
participant	HCIRUZ	RU	1	0	0	4	4	5	1	3	6	5	106.4	174.5	34.9422	0	60	1	106.4	106.1	105.9	104.6	105.5	104.7	104.4	104.7	105.5	105.1	104.5	104.3	105.2	104.1	104.3	105.2	104.4	104.2	104.4	104.8	104.4	105.2	105.3	105.1	104.9	105.5	105.7	105.4	105.5	105.3	105.1
dropout	HEBGBF	GB	4	1	1	4.5	5	6	5	2	2	7	89.3	174.5	29.3265	1	23	0	-99	-99	-99	-99	-99	-99	-99	-99	-99	-99	-99	-99	-99	-99	-99	-99	-99	-99	-99	-99	-99	-99	-99	-99	-99	-99	-99	-99	-99	-99	-99
participant	HFPGUX	GU	3	1	0	2.33333	1	2	2	2	2	5	101.5	179	31.6782	0	67	0	99.7	99.9	99.4	99	99	98.1	99.5	99.3	99.8	99	99.6	99.6	99.4	99.9	99.6	99.3	99.5	100.5	100.2	101.2	100.4	100.5	100.7	101.1	100.9	101.2	100.6	101.7	101.1	100.9	100.8
participant	HHYRBY	RB	2	0	1	2.83333	1	3	1	1	4	7	98.1	180.5	30.1103	0	66	1	99.5	99	98.7	98.2	98.4	99	99.1	98.7	99.4	98.4	98	98.2	-99	-99	99.3	99.7	99.5	98.3	97.6	97.3	98.7	98.8	98.9	98.3	97.5	97.2	98.2	98.5	98.2	98.8	98.5
participant	HJKRBM	RB	2	0	1	2	1	4	1	1	3	2	95.1	187	27.1955	0	46	0	92.7	92.1	92.5	92.8	92.8	92.8	92.9	92.6	91.4	92.4	92.6	92.1	92.3	92.1	92.2	92.5	92.9	92.8	92.5	93.5	93	92.3	92.4	92.6	93.1	93.4	93.5	93.4	93.1	92.6	94
dropout	HKLRBJ	RB	2	0	1	1.83333	1	2	1	1	1	5	65.4	159	25.8692	1	45	0	-99	-99	-99	-99	-99	-99	-99	-99	-99	-99	-99	-99	-99	-99	-99	-99	-99	-99	-99	-99	-99	-99	-99	-99	-99	-99	-99	-99	-99	-99	-99
participant	HRMGBD	GB	4	1	1	3.16667	2	2	4	5	2	4	62.3	159.5	24.4888	1	49	0	62.3	62.2	62.2	61.9	61.9	61.7	62.2	61.8	62.2	62.3	61.7	-99	-99	62.3	61.8	62.2	62.3	62.5	62.5	62.5	62.5	62.4	62	61.7	62	62.2	-99	-99	62.4	62.1	62.7
participant	HUDRUO	RU	1	0	0	4.16667	2	6	6	2	4	5	105.6	171	36.1137	1	51	0	105.5	105	105.9	105	104.5	105.2	105.1	104.9	105.5	103.9	104.5	104.3	105	105.1	104.4	103.9	104.1	105.5	105.1	105.6	105.8	104.3	105.5	104.6	104.8	103.9	104.4	105	105	104.8	105.2
dropout	HUQGBH	GB	4	1	1	3.6	1	-99	2	3	5	7	99.6	177.7	31.5417	1	34	0	98.2	97.9	97.3	98.2	98.3	97.5	97.2	97.9	97.9	98.4	98.1	97.5	97.4	-99	-99	-99	-99	-99	-99	-99	-99	-99	-99	-99	-99	-99	-99	-99	-99	-99	-99
participant	HXMGBP	GB	4	1	1	4.83333	2	7	2	6	5	7	68.1	172	23.0192	1	52	0	66.8	66.9	67	67.3	67.5	66.7	66.7	67.4	67.1	67.3	67.2	66.8	66.4	66.3	66.9	66.8	67.1	66.7	66.5	66.8	66.7	66.5	66.2	66.4	65.9	66.4	66.4	66.4	66.5	66.7	67
participant	ICKGUR	GU	3	1	0	5.83333	5	7	7	5	6	5	91.8	170	31.7647	1	40	0	91.5	91.2	90.9	90.8	90.7	91.1	91	91.1	90.8	90.8	90.9	91	91.5	91.2	91.1	90.6	90.8	90.2	91.4	91.2	91.3	91.1	90.8	91.3	91	-99	92	92.1	92.2	91.9	92.2
participant	IDNGBV	GB	4	1	1	2.33333	1	5	1	3	1	3	79.2	168.8	27.7959	1	49	0	77.45	77.05	77.6	77.25	77.5	77.25	77.5	78	77.4	77.4	77.8	77.4	77.85	79.3	78.5	77.4	77.5	77.3	77.45	77.5	78.3	78	78.15	77.45	77.75	77.45	77.85	77.8	77.7	78	78.5
dropout	IEAGUQ	GU	3	1	0	3.83333	4	7	3	2	5	2	93.1	179	29.0565	0	62	0	-99	-99	-99	-99	-99	-99	-99	-99	-99	-99	-99	-99	-99	-99	-99	-99	-99	-99	-99	-99	-99	-99	-99	-99	-99	-99	-99	-99	-99	-99	-99
participant	IJXRBE	RB	2	0	1	3.83333	1	4	5	2	5	6	101.1	166.4	36.5127	1	49	0	99.2	98.7	99.8	99.8	99.8	100.9	101.2	101.1	100.8	101.3	99.2	100.2	99.8	98.2	100	99.2	99.8	99.2	99.3	99	99.2	99	99.2	98.8	-99	-99	-99	99.8	99.9	100	-99
participant	IOXGBU	GB	4	1	1	3.5	2	2	4	5	6	2	62	162.5	23.4793	1	26	0	60.5	60	59.5	59.7	59.4	59.6	59.7	60.2	59.7	59.5	59.4	59.6	59.7	60.1	59.8	59.1	59.2	59.2	59.9	59.8	59.6	59.2	59.4	59	60.1	60	60.3	60.4	60.1	59.3	59.7
participant	IVPGUL	GU	3	1	0	6	5	5	7	7	7	5	96.7	169.5	33.6579	0	75	0	95.3	95.7	94.7	95.1	94.6	95.2	95.2	96.2	96.4	96.3	96.9	96.7	96.8	96.9	96.8	96.6	95.9	96.1	95.6	95	95.4	95.2	94.6	94.5	94.2	94.2	93.9	94.2	94.5	94.2	94.9
dropout	JCRGBF	GB	4	1	1	4.66667	7	4	2	7	5	3	69.6	167	24.9561	1	31	0	67.1	67	67.4	67.7	68.4	68.1	68	68	67.8	66.5	66.5	66.8	66.7	66.7	-99	-99	-99	-99	-99	-99	-99	-99	-99	-99	-99	-99	-99	-99	-99	-99	-99
participant	JMPGBN	GB	4	1	1	4.66667	4	1	6	7	3	7	86.2	164.3	31.9324	1	50	0	82.9	82.5	80.9	80.9	81.5	82.5	81.1	82.5	81.5	81.5	81.5	81.5	81.8	82.1	81.9	81.9	82.2	81.7	82.5	82.5	-99	82	82	82	82	82	82	82	-99	-99	-99
dropout	JSRRBP	RB	2	0	1	5.33333	4	2	7	7	7	5	79.6	170	27.5433	1	65	0	-99	-99	78.4	78.1	78.4	78.8	79	79.2	79.4	79.1	79.4	79.6	79.9	80	80	80.3	80.1	80.6	80.2	80.1	80	-99	-99	-99	-99	-99	-99	-99	-99	-99	-99
participant	JUHRUK	RU	1	0	0	3	1	3	2	1	4	7	69.4	158	27.8	1	61	0	68.1	67.8	67.75	67.7	67.7	68.25	67.7	68.05	68.1	67.5	68	67.55	68	68	67.75	67.8	67.7	68.05	68.1	67.8	-99	-99	-99	-99	67.1	-99	-99	-99	67.2	67.5	67.4
dropout	JUYRUL	RU	1	0	0	5.83333	5	4	7	7	7	5	69.5	164.5	25.6834	1	33	0	68.3	68.9	68.9	69.6	70.1	69.9	70.4	69.8	69.6	-99	-99	-99	-99	-99	-99	-99	-99	-99	-99	-99	-99	-99	-99	-99	-99	-99	-99	-99	-99	-99	-99
participant	JVORUR	RU	1	0	0	5.5	7	6	2	5	6	7	91	167.6	32.3961	1	60	1	90	89.8	89.6	89.6	89.4	90.2	90.1	89.9	89.4	89.3	89.8	89.4	89.6	89.6	90.1	89.6	89.6	89.4	89.3	89.8	90.6	89.6	89.8	89.6	89.2	-99	89.8	90.2	89.8	90.1	90.5
participant	JVWGUW	GU	3	1	0	4	3	1	6	4	6	4	88.9	175.5	28.8634	1	76	0	87.5	87.5	87.3	87.3	87.4	87.4	87.4	87.4	87.3	87.3	87.4	87.2	87.4	87.4	87.4	87.4	87.3	87.3	87.4	87.4	87.5	87.5	87.3	87.1	87	87.3	87.5	87.4	87.2	87	87.2
dropout	JYFRBO	RB	2	0	1	5.5	5	7	6	3	6	6	109	171.9	36.8871	0	53	0	109	109	109	108.5	109.2	109	109	109.1	109	109.2	109	109	109	109	110	109.5	110	111	111	110	110	111	111	112	113	113	113	112	112	112	113
participant	KCHGUM	GU	3	1	0	4.66667	5	3	3	5	6	6	66.2	167.1	23.7086	1	38	0	65.9	65	65.6	67.1	66	65.9	66.1	66.7	65.5	65.2	65.8	65.9	66	66.3	66.3	65.2	65.2	65.2	66.4	65	65.5	65.9	65.8	66.1	65.9	66.3	66.4	66.3	66.5	66.1	65.8
dropout	KFGRUE	RU	1	0	0	4.66667	3	5	5	5	7	3	68.2	161	26.3107	1	63	0	68.2	67.8	67.2	66.6	66.7	67	66.9	66.8	67.2	66.7	67	66.8	67.2	67.5	67.2	67.3	66.8	66.6	66.8	68.2	67.5	67.5	66.8	67.2	67.1	67.4	67.8	68	67.9	68.4	68.2
dropout	KHHGUL	GU	3	1	0	3.5	2	2	4	4	4	5	97.8	195	25.7199	0	26	0	96.5	95.9	96.9	96.9	95.9	96.4	97	96.6	97	97	96.9	96.7	96.6	96.9	-99	-99	-99	-99	-99	-99	-99	-99	-99	-99	-99	-99	-99	-99	-99	-99	-99
participant	KHVRBM	RB	2	0	1	3.16667	2	2	2	2	5	6	121.2	172.5	40.7309	1	26	0	120.6	120.6	120.3	120.3	119.6	118.9	119.2	119.9	120.1	120.1	120.5	120.3	120.4	120.6	120.5	119.9	119.9	119.7	119.7	119.8	119.2	119.6	120.2	120	119.1	118.5	117.5	118	117.5	118	118.3
participant	KKHGBH	GB	4	1	1	4.83333	4	5	4	5	6	5	83.6	164	31.0827	1	28	0	83.9	83	82.8	83.1	83.1	-99	-99	-99	-99	-99	-99	-99	-99	83	83	83	83	82.7	83.3	83.4	83.4	83.7	83.3	83.6	83.7	83.9	-99	83.8	84.1	83.2	83.7
participant	KMCRBC	RB	2	0	1	2.83333	2	4	2	2	3	4	81.6	174	26.952	0	47	0	81.9	81.9	82.3	81.9	81.7	80.9	81.2	81.4	81.2	82	81.2	81.5	81.1	81.5	82.1	81.6	81.6	81.1	81.5	80.5	80.9	81.4	81.5	81.5	81.2	82.4	81.7	81.8	82.5	82.4	81.2
participant	KQDGBN	GB	4	1	1	3.5	4	2	5	2	2	6	109.2	191	29.9334	0	35	0	108.5	107.8	107.1	107.5	107.6	108.5	108.8	109.5	108.7	108.5	108.5	107.4	107.9	108.9	109.5	109.8	108.2	108	-99	108.6	109.1	108.5	109	108.4	108.8	108.8	108.3	108.4	108.5	108.6	108.3
dropout	KSKRUU	RU	1	0	0	2.66667	2	4	4	2	1	3	71.9	175	23.4776	1	23	0	71.3	71.4	71.1	71.3	-99	71.2	-99	71.7	71.8	71.6	71.4	71.3	71.6	-99	-99	72.8	-99	72.4	72.3	72.4	71.8	72.2	-99	72	70.6	71.6	-99	-99	-99	73	72.9
participant	KXEGBU	GB	4	1	1	3.66667	4	6	3	1	3	5	80.6	166	29.2495	1	24	0	77.7	77.6	77.9	77.4	77.4	77	76.7	77	77	76.3	76.3	76.2	75.5	75.4	75.9	76	76.4	75.8	75.5	74.9	74.9	74.9	75.1	75.2	74.5	75.4	74.9	74.3	74.7	74.8	74.7
participant	LBAGUS	GU	3	1	0	3.83333	2	3	2	6	3	7	103.4	158	41.4196	1	39	0	103.3	103.25	102.7	101.75	102.1	101.7	103.2	101.85	102.5	102	101.8	102.8	101.7	100.7	101	100.6	101.2	100.3	101	100.7	100.7	101.65	101	101.35	101.9	101	100.5	100.5	100.6	100.6	100.75
participant	LPPGBM	GB	4	1	1	5.16667	3	7	7	5	5	4	89.8	165	32.9844	1	55	0	86.7	86.1	85.7	85.6	85.6	85.4	85	85	85.1	85	85	-99	-99	-99	87.7	86.5	86.9	86.5	85.7	85.4	85.3	85.8	85.4	85.4	86.6	85.8	85.5	85.8	86.4	85.7	85.4
dropout	LZFRBR	RB	2	0	1	2.33333	4	2	1	2	2	3	85.8	157	34.8087	1	54	0	-99	-99	-99	-99	-99	-99	-99	-99	-99	-99	-99	-99	-99	-99	-99	-99	-99	-99	-99	-99	-99	-99	-99	-99	-99	-99	-99	-99	-99	-99	-99
dropout	MCMGUE	GU	3	1	0	2	1	1	2	2	3	3	138.9	192	37.679	0	46	0	135.2	134.8	136	136.2	135.7	136.9	136.4	136.3	135.8	135.3	135	134.9	135.6	136.7	-99	-99	-99	-99	-99	-99	-99	-99	-99	-99	-99	-99	-99	-99	-99	-99	-99
dropout	MGXGUM	GU	3	1	0	4	2	3	6	3	6	4	70.4	170.5	24.2172	1	53	0	70.5	70.5	70.4	70.5	70.5	70.6	70.4	70.4	70.5	70.4	70.5	70.4	70.5	70.5	70.5	70.4	70.5	70.4	70.5	70.4	70.4	70.4	70.4	70.4	70.5	70.5	70.4	70.5	70.5	70.5	70.3
participant	MOCRUB	RU	1	0	0	2.83333	1	1	3	3	5	4	84	167	30.1194	1	42	0	81	80.2	81	80.2	80	81.5	80.5	80.5	81	81	80.5	80.2	81	81	81	80	79.8	79.8	79.8	79	79	79	78.5	79	79	78.5	79	79	80	80	79.5
participant	MUFGBS	GB	4	1	1	4	2	7	1	4	7	3	84.5	160	33.0078	1	67	0	84	83.6	83	82.8	82.6	82.2	82.2	82	82	82.4	81.8	81.8	81.2	81.4	81.2	81.2	81.2	81	81.4	81.6	81	80.4	81	80.8	80.6	81	81	81.6	81.6	80.8	81.2
dropout	MUGGUV	GU	3	1	0	1.66667	1	4	1	1	1	2	61.8	162.5	23.4036	1	43	0	61.8	61.2	61.9	61.2	61.2	61	61.4	61.7	61.5	61.1	60.6	60.7	60	60.2	-99	-99	-99	-99	-99	-99	-99	-99	-99	-99	-99	-99	-99	-99	-99	-99	-99
participant	MVZGBG	GB	4	1	1	3.33333	1	6	1	1	4	7	79.2	171	27.0853	0	82	0	77.2	76.95	76.75	76.75	76.55	76.6	77.05	77.05	76.08	76.85	76.8	76.65	76.8	77	77.35	77.2	77.1	76.85	76.65	76.9	76.4	76.85	76.95	76.55	76.4	76.6	76.95	77.05	76.6	76.75	76.65
dropout	NBFRUN	RU	1	0	0	2.33333	1	2	2	2	1	6	67.1	164.5	24.7965	1	43	0	66.4	66.6	66.4	66.3	66	66.1	66	66.2	66.3	66.6	66.6	66.5	66.6	66.4	-99	-99	-99	-99	-99	-99	-99	-99	-99	-99	-99	-99	-99	-99	-99	-99	-99
participant	NCARBG	RB	2	0	1	3	5	2	1	-99	-99	4	120.7	187	34.5163	0	53	0	121.2	120.6	120.4	120.2	120.2	121.2	121.6	122.6	121	121.6	121.2	120.8	119.6	119.6	120.4	120.4	120.4	120	120.6	120.4	119.6	120.2	119.8	119.6	119.8	121.4	120.8	120.6	120.2	120	120.8
participant	NHNGUO	GU	3	1	0	3	1	5	4	3	2	3	67.6	164.5	24.9813	0	21	0	67.6	67.6	66.8	67	67	66.6	67	67.8	67.3	68	67.2	66.3	66.6	66.5	67.2	66.5	66	66.6	65.9	66.1	65.5	66	66.1	67.1	66.2	65.5	66.7	66.3	66.3	66.5	66.8
dropout	NLLRBI	RB	2	0	1	2.16667	1	5	1	2	2	2	71.7	154.5	30.0374	1	61	0	-99	71.3	70.7	71.7	71	71.3	71.3	70.9	70.9	69.7	-99	70.6	70.6	71.1	-99	-99	-99	-99	-99	-99	-99	-99	-99	-99	-99	-99	-99	-99	-99	-99	-99
dropout	NMRGBB	GB	4	1	1	1.75	1	1	1	-99	-99	4	67.1	161	25.8863	1	55	0	-99	-99	-99	-99	-99	-99	-99	-99	-99	-99	-99	-99	-99	-99	-99	-99	-99	-99	-99	-99	-99	-99	-99	-99	-99	-99	-99	-99	-99	-99	-99
participant	NOMRUD	RU	1	0	0	4.5	6	2	3	6	5	5	70.3	164	26.1377	1	37	0	68.9	68.7	69.3	69.4	69.7	69.5	69.1	69.1	69.5	69.2	69.6	69.4	69.3	69.5	69.5	70.1	70.3	70.2	69.8	70.2	70.1	70.1	69.9	70.1	69.8	70.1	70.5	69.9	69.7	70	70.2
participant	NUORBZ	RB	2	0	1	4.83333	4	3	3	7	6	6	59.1	162	22.5194	1	28	0	57.4	-99	-99	-99	-99	-99	-99	57.2	-99	-99	-99	-99	-99	-99	56.9	-99	-99	-99	-99	-99	-99	57.3	-99	-99	-99	-99	-99	-99	57.1	-99	-99
dropout	NUXRBP	RB	2	0	1	4.5	4	2	6	5	4	6	88.5	171.5	30.0895	0	73	0	86.7	87.2	86.8	86.4	86.4	87.7	87	87.2	87	86.7	85.5	86.1	85	85.5	85.5	-99	85.3	85.5	86.4	86.2	85.6	86.3	85.5	85.4	-99	85.4	85.5	-99	-99	85.6	85.5
participant	NWWGBT	GB	4	1	1	3.5	5	3	1	1	5	6	78.7	157.5	31.7259	1	57	0	78.4	77.7	77.7	77.7	77.7	77.7	77	78.1	78.1	77.4	77.4	77.4	77.2	-99	-99	78.2	77.6	77.6	77.6	77.6	77.4	78.2	77.6	78.1	77.3	78	78	78	78	78	78
participant	OCIGBY	GB	4	1	1	2.83333	4	3	2	2	2	4	108.2	183.2	32.2386	0	47	0	106.9	106.9	106.6	106.5	106.7	106.4	107	106.5	107.8	106.5	106.4	107.3	107.3	107	107.1	107.8	107.2	107	106.9	106.6	107.9	106.6	106.5	107.8	107.1	-99	-99	-99	108	108.6	108
participant	OHFGUV	GU	3	1	0	2.5	2	5	2	2	1	3	99.3	179.5	30.8191	0	36	0	99	97.8	98.5	97.2	96.8	97.4	98.1	98.2	98.3	98	96.1	97.1	97.4	98.1	97.8	97.6	98.6	97.6	97.4	98	98.4	98	98.6	98	97.9	98.4	98.1	98.8	98.9	98.5	97.9
participant	OISRBK	RB	2	0	1	3.5	4	2	2	6	4	3	100.9	177.5	32.0254	0	51	0	100.4	99.4	99.3	-99	-99	99.4	100.5	99.9	99.6	99.8	99.7	99.6	99.5	99.2	100	99.4	99.7	99.4	100	99.6	100	100.6	100.2	99.9	99.1	99.4	100	100.8	101	100	99.4
participant	OIZGBU	GB	4	1	1	3	1	6	3	2	2	4	83.5	169	29.2357	0	70	1	82.2	82.2	-99	81.4	81.4	81.4	81.4	82.2	82	81.6	81.2	81.5	81.6	81.4	82.4	82	81.7	81.9	81.5	81.6	81	81.5	82.2	82	81	81	80.6	81	81.1	80.8	80.6
participant	OJLRUC	RU	1	0	0	3.83333	3	3	5	6	3	3	85.4	165	31.3682	1	59	0	83.5	82.5	82.5	83.1	82.9	83.4	82.8	82.4	83.6	83.6	83.4	83	83.6	83.8	84.3	84.5	83.8	83.6	83.1	83.2	83.4	84.1	84.2	84.1	83.6	83.9	82.7	83	83.3	83.4	83.4
dropout	ONOGBL	GB	4	1	1	2.66667	3	1	1	4	5	2	67	173	22.3863	1	35	0	68.7	66.7	66.7	67.7	67.2	67.3	67.7	67.7	67.3	67.5	67.4	66.8	66.9	67.4	-99	-99	-99	-99	-99	-99	-99	-99	-99	-99	-99	-99	-99	-99	-99	-99	-99
participant	ORYGBV	GB	4	1	1	5.5	4	6	6	6	6	5	88.7	172	29.9824	0	68	0	87	86.8	85.6	86	85.3	84.9	84.4	85.1	85	85.1	84.5	85	85.7	85.9	85.7	85.6	84.9	84.4	84.6	84.7	84.9	84.9	84.3	83.6	83.7	83.5	85	84.9	84.9	84.4	84.1
participant	OUGRUI	RU	1	0	0	5.5	6	4	3	7	7	6	72.8	155	30.3018	1	30	1	73.5	73.5	73.2	73.6	73	72.2	72	72	72.3	71.4	70.8	70.5	70.3	69.9	72.1	71.2	70.4	70.3	70.9	70	70	71	70.5	70.2	70	70.6	-99	70.6	70.9	71.3	71.2
dropout	OZNRBN	RB	2	0	1	3.66667	2	4	3	4	5	4	82.1	184.8	24.0403	1	48	0	80.6	80.3	80.9	80.8	80.8	80.6	80	79.7	79.8	79.8	79.8	80.1	80.1	80.5	79.7	79.5	79.5	79.2	79.3	79.2	79.2	79.1	79.3	79.3	79.2	78.9	78.9	79	79.1	79.1	79.3
participant	PGLRUG	RU	1	0	0	4.16667	3	5	4	2	6	5	101	180.5	31.0004	0	57	0	99.4	99.2	97.1	97.4	97.7	97.9	97.7	97.4	97.4	96.6	97	96.4	96.1	96.2	96.1	96.4	96.8	96.1	97	96.1	97	96.4	96.1	97.9	97.6	97.9	96.7	96.4	97.6	96.7	96.9
participant	PPGRBD	RB	2	0	1	4.33333	2	4	6	5	3	6	76.5	172.5	25.7089	1	48	0	74.2	74.4	74.4	73.6	74.1	73.1	72.7	73.4	73.3	72.8	73.6	73.4	72.9	73.3	73.6	73.4	72.4	73	72.2	72.9	72.23	72.3	72.4	72.3	72.3	71.4	71.9	72.3	71.9	71.4	71.9
participant	PPHRBO	RB	2	0	1	2.5	1	4	1	1	3	5	77.9	178.5	24.449	0	58	0	75.8	76.7	76.9	75.4	75.5	75.8	75.4	75.9	75.8	75.8	76.2	75.9	76.2	75.6	76.2	76.7	75.9	75.2	75.4	74.9	75.6	75.9	75.8	75.8	76	76.4	76.8	76.7	76.3	76.2	76.6
dropout	PPPRBZ	RB	2	0	1	4.33333	7	1	3	7	7	1	73.7	171.5	25.0576	1	-99	0	72.2	72.9	72.7	72.6	72	71.5	72.1	72	72.7	73.1	73.1	73.1	72.3	72.3	72.2	72.8	72.4	72.3	71.9	72.2	72.4	72.6	-99	-99	72.4	73.6	72.6	72.8	73.1	73.1	73.4
participant	PUPGBC	GB	4	1	1	4.5	6	1	5	3	6	6	94.3	165.4	34.47	1	54	0	94.3	93.9	94.1	94.2	94.3	94.3	94.4	94.3	94.4	94.3	94.5	94.4	94.5	94.4	94.3	94.4	94.2	94.3	94.3	94.4	94.5	94.4	94.3	94.4	94.4	95.5	95.5	95.6	95.4	95	95.6
participant	PYIRUN	RU	1	0	0	4.5	5	4	4	3	6	5	69.1	172.5	23.222	1	42	0	68.6	67.7	68.5	67.4	67.1	67.8	68.8	68.8	69.4	69.2	68.3	67.8	68.3	68.8	69.2	68.7	68.2	68.4	67.9	68.2	68.4	69	68.8	69	68.8	68.9	68.7	69.6	68.6	68.7	68
participant	QAOGUM	GU	3	1	0	3.5	6	3	2	2	3	5	91.1	183	27.203	0	59	0	90.4	90.4	90.2	90	91.2	90.8	90.5	90	90.2	-99	-99	-99	-99	91	90.3	90.6	90.1	90.5	90.7	89.9	90.9	90.6	89.5	90.1	90.4	92.2	92	91.7	91.7	91.6	-99
dropout	QGYGBP	GB	4	1	1	2	2	2	1	2	1	4	104.2	180.5	31.9826	0	81	0	103.5	103.3	103	102.5	103	103.5	103.4	103.2	102.5	102.5	103	103.5	103	102.5	103	102.5	103	103.5	104.5	103	103	102.5	102.5	102	103	104.5	104	103.5	103	102.5	103
dropout	QLNGBL	GB	4	1	1	5.83333	2	7	7	7	5	7	77.4	159	30.6159	1	77	1	75.8	75.8	75.8	75.8	76	76	76.1	75.6	75.2	75.8	76.1	75.8	75.2	75.2	75.4	75.2	75.4	75.1	75.4	75.2	75.4	75.4	75.6	75.2	75.4	75.6	75.6	75.4	75.2	75.4	75.2
participant	QQLGBS	GB	4	1	1	4.33333	4	3	5	4	6	4	101.8	168.5	35.8549	1	55	0	98	97.5	98	97.5	97.8	97	97	97	97	97.2	97	96.7	97.3	97.5	98	97.7	97.5	98	97.3	96.5	96.5	96.5	96.9	97.2	96.5	96.8	97	97.5	97	97.2	96
participant	QQYGBR	GB	4	1	1	2.33333	1	2	3	2	3	3	91.7	178.5	28.7801	0	63	0	90.6	90.6	91.5	90.7	90.5	89.3	89.5	89.8	89.8	90.2	90.4	90.5	90	89.8	89.3	89.5	89.4	89	88.5	88.8	88.9	88.8	89.9	89.7	88.9	89.4	89.5	90.5	90.4	91.2	90.5
participant	QSKGBD	GB	4	1	1	3.66667	5	1	4	4	2	6	98.4	174	32.501	1	51	0	97.8	97.7	97.1	97.3	97.1	97.1	97.3	97.1	96.9	97.2	96.8	97.1	97.2	97.1	97.1	97.2	97.1	97.2	97	97.1	97.2	97.5	97.8	97.3	97.5	97.7	97.6	97.8	98.5	98.6	99.3
participant	QSTRBG	RB	2	0	1	5.16667	3	5	7	6	6	4	65.8	164.3	24.3753	1	65	0	65.8	65.6	65.3	64.8	-99	-99	65.5	65.7	65.1	65.5	64.8	64.9	64.9	64.8	65.5	65.5	65.3	65.2	65.3	64.5	64.5	64.8	64.8	65.2	64.8	64.6	64.8	64.6	64.6	64.6	64.8
dropout	QVCGBT	GB	4	1	1	5.2	-99	5	6	3	7	5	62	160	24.2187	1	27	0	62.2	61.7	61.3	61.1	61.6	60.9	-99	61.3	61	60.6	61.6	61.9	62	62	-99	-99	-99	-99	-99	-99	-99	-99	-99	-99	-99	-99	-99	-99	-99	-99	-99
participant	QVDGUL	GU	3	1	0	4.16667	4	2	4	2	7	6	72	170.5	24.7676	1	68	0	72.8	73.1	72.7	72.8	72.2	72.1	72.1	72.2	72.3	72.7	72.7	72.2	72.4	72.3	72.3	72.3	72.2	72.1	72.1	72.3	71.9	72.8	72.8	72.8	72.4	72.4	72.3	72.4	72.3	71.9	71.6
dropout	QXCRBL	RB	2	0	1	4.66667	2	3	7	7	6	3	69.1	159	27.3328	1	38	0	68	67.7	68	68	68	68.2	68.2	68.4	68	68	67.7	67.9	68	68	68.7	67.5	68.1	67.6	67.9	-99	-99	67.6	68.2	67.9	-99	-99	-99	-99	-99	-99	-99
participant	QZKGUA	GU	3	1	0	5	4	6	4	4	5	7	100.3	185	29.3061	0	42	0	101.1	99.6	98.8	98	98.1	99.6	98.5	98.4	98.6	99.2	98.8	97.9	98.5	97.9	98.8	98.9	98.8	98.3	98	97.8	97.9	99	99.5	98.5	-99	98.2	100.4	100	100.1	101.2	101
dropout	RGGGBL	GB	4	1	1	5.33333	2	6	6	6	6	6	61.8	166.2	22.3731	1	41	0	61.9	61.4	61.7	61.8	61.8	61.9	61.8	61.9	61.6	61.7	61.7	61.6	61.7	61.8	61.9	61.9	62	61.9	62	62	61.8	62.2	62.4	62.6	62.7	62.7	62.9	63	63	62.7	62.9
participant	RGZGUH	GU	3	1	0	2	1	1	2	3	2	3	90.9	172	30.7261	1	50	0	90.8	90.8	90.6	89.9	89.7	89.5	90.2	90.4	90.4	89.6	89.9	90.1	89.6	90	90.4	90.6	90.6	91	91	91.1	91.2	91.1	90.6	90.5	90.7	91.1	90.6	91.2	91.9	91.6	90.4
participant	RINGBJ	GB	4	1	1	2.5	1	2	1	2	4	5	86.7	174.8	28.375	0	65	0	84.6	84.4	83.5	83.7	83.3	83.1	83.9	84	83.6	83.3	-99	-99	-99	84.3	83.7	83.8	83.3	83.3	83.4	83.4	83.4	83.4	82.4	83.2	82.7	83.5	82.9	83.2	83.1	84	83.5
participant	ROUGBC	GB	4	1	1	4.5	4	5	1	6	6	5	65.3	163.7	24.3678	1	56	0	64.2	64.8	64.5	64.2	64.6	63.8	-99	64.2	64.8	65.4	64.8	64.6	64.8	-99	65.7	65.7	65.4	65.4	65.4	65.8	65.2	65.4	65.9	65.5	66	65.9	65.5	65.3	65.4	66.2	65.4
participant	SCGGUS	GU	3	1	0	2	1	4	1	1	1	4	75.5	166.2	27.3328	1	52	0	76.3	75.2	76.1	75.9	75.6	75.3	75.6	75.7	75.9	75.4	75.8	76.2	75	75.9	75.2	75.7	76.1	75.1	74.7	75.1	75.1	74.4	75.3	75.1	74.9	75.2	75.3	75.3	-99	75.8	75.7
dropout	SJDGUD	GU	3	1	0	2.33333	3	3	1	1	3	3	99.2	182	29.9481	0	51	0	98	98.4	98.4	97.7	98	97.1	97.5	97.8	98.2	98.3	98.4	98.5	98.5	98.1	-99	-99	-99	-99	-99	-99	-99	-99	-99	-99	-99	-99	-99	-99	-99	-99	-99
participant	SVUGUI	GU	3	1	0	2.83333	2	2	1	2	3	7	95.7	177.8	30.2725	0	50	1	96.1	95.8	95.3	97	96.2	95.5	96.5	98.3	96.8	95.9	97.3	96.2	95.9	95.4	96.3	98.5	95.7	95.1	95.3	94.5	96	96.8	95.7	94.8	94.6	95.8	96.2	95.1	95.3	94.4	94.5
participant	TFPGBM	GB	4	1	1	2.5	1	1	2	2	2	7	65.7	162.5	24.8805	1	51	0	65.4	64.7	65	66	65.1	64.9	65.7	65.4	64.7	64.9	64.8	64.9	-99	64.9	65.2	65.1	65.2	65.5	64.8	64.6	65.2	65.4	65.5	65.5	65.2	-99	66.1	66.4	66.4	66.4	66.4
dropout	TKERUQ	RU	1	0	0	4.16667	4	5	5	3	3	5	97.9	163	36.8475	1	62	0	97.1	97	96.7	96.8	-99	-99	-99	98	97.9	97.8	97.7	97.7	97.8	97.8	98	98.2	97.5	97.4	97.3	97.4	97.4	97.6	97.3	97.3	96.3	96.3	97.1	97.1	97	97.3	97.2
participant	TKYRBC	RB	2	0	1	3.16667	1	3	3	2	4	6	77.1	166.5	27.8116	1	54	0	76.6	76.8	76	77	76.5	76.6	76.4	76.5	76.3	76	77	77	77.3	76.4	77.3	76.7	76.2	76.4	76.3	76.1	76.9	77.8	77.3	77	76.4	77	77.5	-99	77.3	77.3	77.7
participant	UIYGUG	GU	3	1	0	4.5	3	5	2	4	6	7	77.7	174	25.6639	1	29	0	76.3	75.8	75.8	76.1	76.2	76.2	75.9	75.9	75.8	76.1	75.8	77.1	77.3	77.1	76.1	76.4	76.4	77	76.4	76.4	76.6	77.3	77.7	76.9	76.9	76.9	76.9	77	-99	-99	-99
dropout	UPRGBZ	GB	4	1	1	4.5	4	4	5	4	6	4	86.6	157.1	35.0886	1	70	0	86	85.9	85.9	85.7	85.7	85.8	85.7	86	85.9	85.7	85.6	85.7	85.8	85.7	85.7	85.5	85.3	85.3	85.3	85	85	85	85	85	84.8	84.8	84.3	84.3	84.5	84.5	84.5
participant	UQUGBP	GB	4	1	1	3.8	-99	7	2	2	2	6	114.8	168.4	40.4816	1	64	0	114.2	114	113.6	113.9	113.8	113.6	113.3	112.6	112.8	112.5	112.4	112.4	112.8	112.7	112.9	112.9	113.1	113.1	112.8	113.2	113.5	113.5	113.3	113.4	113.2	114.2	114.2	114.1	114.6	-99	-99
participant	URHGUE	GU	3	1	0	2	2	1	1	1	3	4	66.1	173.5	21.9585	1	54	0	65.3	65.2	65.1	65.2	65.3	65.1	65.7	65.3	65.1	65.2	64.9	65.1	65.3	65.2	65.2	64.8	64.9	65	65.2	66	65.2	65.2	65.1	64.7	-99	-99	-99	64.7	64.7	-99	-99
participant	UYLGBQ	GB	4	1	1	2.5	4	1	1	1	1	7	87.3	172.3	29.4065	1	52	0	85.9	85.9	85.8	86.7	86.4	86.5	86.6	86.8	85.4	85.4	86.6	86.6	86.6	86.6	86.5	86.2	86.1	86.4	85.9	85.4	86.6	87.1	86.7	86.3	87	89.3	88.1	87.9	87.7	88.3	87.1
participant	VDZRUT	RU	1	0	0	2.83333	1	5	3	2	3	3	95.9	182	28.9518	0	46	0	97.1	96.6	95.5	96.6	96.4	96.4	96.4	96.4	96.5	96.7	96.5	96.7	96.9	96.2	96.8	96.2	96.2	96.1	95.8	96.5	96.5	96.5	97	96	96	96.1	96.5	97	96.5	96.6	96.7
participant	VGBRUJ	RU	1	0	0	3.66667	2	1	1	6	6	6	60.5	157	24.5446	1	32	0	60.3	60.6	59.8	60.3	59.9	60.4	61.1	60.6	60.6	60.4	60.1	60.1	59.8	60	60.3	60.1	60.1	60.1	60.5	59.9	59.6	59.6	59.7	59.7	60.4	60.4	60	60.2	60.3	60.4	60.5
dropout	VHTRUW	RU	1	0	0	5.33333	2	7	5	7	7	4	76.5	168	27.1046	1	59	0	76.1	75.6	76.2	76.1	76	75.9	75.8	75.1	75	75.2	75.1	75.1	75.2	75.4	75.1	74.6	74.8	74.8	74.9	75	75.1	74.8	74.8	74.7	74.8	74.9	75.3	75.2	75	74.9	74.8
dropout	VRBRBP	RB	2	0	1	4.33333	1	5	3	7	7	3	87.9	159	34.7692	1	70	0	86.9	86.5	86.7	86.9	86.3	86.3	87.4	87.3	86.3	86.3	86.3	86.2	-99	86.7	-99	-99	-99	-99	-99	-99	-99	-99	-99	-99	-99	-99	-99	-99	-99	-99	-99
dropout	WBORUZ	RU	1	0	0	3	1	3	1	1	6	6	70.6	169	24.719	1	37	0	71	71.2	70.4	71.1	69.2	69.9	70.1	70.1	70.1	69.6	70.5	71.4	70.6	70.8	-99	-99	-99	-99	-99	-99	-99	-99	-99	-99	-99	-99	-99	-99	-99	-99	-99
participant	WIAGUL	GU	3	1	0	3.83333	3	3	2	6	3	6	70	168	24.8016	1	39	0	67.8	67.6	-99	68.3	68.4	68.4	67.9	67.6	68	-99	69	67.8	68	68	68.1	68.1	-99	68.1	-99	67.8	68.1	-99	68.5	68	68	68.3	68.7	-99	68.5	68.1	67.7
dropout	WNRRBM	RB	2	0	1	4.5	4	5	5	6	3	4	105.3	178.5	33.0485	0	75	0	-99	-99	-99	-99	-99	-99	-99	-99	-99	-99	-99	-99	-99	-99	-99	-99	-99	-99	-99	-99	-99	-99	-99	-99	-99	-99	-99	-99	-99	-99	-99
participant	WSFRUR	RU	1	0	0	4.5	5	5	5	3	3	6	90.1	179	28.1202	0	27	0	89	88.9	88.8	88.8	89	89.1	89.1	89.4	88.9	88.9	88.9	88.9	89.4	88.9	88.9	89.2	89.2	89.9	89.9	89.9	88.9	89.5	89.5	89.5	89.5	89.5	89.5	90.1	90.1	90.1	90.1
dropout	WSYRUZ	RU	1	0	0	2.33333	2	1	2	1	2	6	72.7	160.5	28.2218	1	61	0	71.5	71.4	71.1	71.3	70.7	71	71.2	71.2	71.5	71.5	71.5	71.5	71.5	71.5	-99	-99	-99	-99	-99	-99	-99	-99	-99	-99	-99	-99	-99	-99	-99	-99	-99
dropout	WYIRBL	RB	2	0	1	3.16667	3	4	5	2	2	3	68.5	167.5	24.4152	1	54	0	68.1	68.4	68.8	68.8	68.7	68.5	68.5	68.7	68.5	68.3	68.1	68.5	68.5	68.8	68.7	68.8	68.7	68.7	68.7	68.9	69	69.3	69.5	69.7	70	70.2	70.2	70.3	70.2	70	70
participant	XABGUW	GU	3	1	0	4.16667	3	4	2	7	6	3	75.2	162	28.6542	1	39	0	74.5	73.6	74	74.1	73.5	74.1	74.1	74.2	73.7	73.7	73.3	73.3	73.4	75.1	73.1	73.3	74	74.1	74.4	74.3	74.4	73.6	73.4	72.8	73.2	73.3	73.6	73.5	72.8	73.1	73.6
participant	XCXRUE	RU	1	0	0	4.33333	2	1	7	5	5	6	77.4	165.5	28.2582	1	29	0	77.8	76.7	77.3	77	77.2	76.9	78.7	76.9	76.3	76.6	75.6	76.8	76.6	77.4	78.1	77.7	76.5	77.3	77.3	77.1	77.5	78.3	77.7	78.1	76.8	77.7	77.8	76.7	77.3	78.3	77
participant	XQCGUH	GU	3	1	0	4.5	5	3	5	3	5	6	89.9	173.5	29.8649	1	45	0	88.6	88	87.6	87.5	88.8	89.4	90	90	89.1	88.8	89.4	89.6	88.9	89.1	89.4	88.8	89	89.1	88.7	88.4	88.8	88.5	88.2	88.6	88.7	89.2	89.2	89	89.2	89.4	89.7
participant	XTJRUE	RU	1	0	0	3	6	1	3	2	2	4	73.1	166.9	26.2425	1	34	0	71.5	71.2	71.1	71.3	71.3	70.9	71.2	72.5	71.3	71.3	70.6	70.6	70	69.9	70	69.6	69.9	69.6	69.3	69.1	69.9	71	69.3	68.6	68.4	68.6	70.1	69.4	70.2	69.1	68.6
dropout	YHGRUU	RU	1	0	0	4.16667	5	7	1	4	1	7	69.4	158.5	27.6249	1	66	0	68.1	68.2	68.2	68.5	69.3	69	69.3	68.5	68	68	68	68.3	68	68.1	68.9	68.6	68.5	68.5	69	69	69	69	68.8	68.5	68	68.2	69	69.5	68.9	68.8	68.4
participant	YIUGUG	GU	3	1	0	2.83333	1	1	2	2	7	4	95.4	160.5	37.0338	1	61	0	92.4	93	92.2	91.4	91.8	92.2	92.2	92.9	92.6	92.6	92.7	91.9	91.9	92.2	92.2	92	91.8	92.6	92.1	91.8	91.6	92	91.7	92.2	92.2	92.4	92.6	91.9	92.9	92.8	92.2
participant	YQIRBF	RB	2	0	1	2.5	1	3	5	2	3	1	69.6	166.5	25.1062	1	62	0	65.8	66	66	66.2	65.8	65.8	66.6	67.1	67.2	66.5	67	66.8	66.5	66.5	66.3	66	65.9	66	66	65.9	65.7	65.4	65.6	65.8	65.8	65.5	65.7	65.6	65.8	65.6	65.4
dropout	YRHGUA	GU	3	1	0	3.83333	3	4	6	4	2	4	72.5	165.5	26.4693	1	36	0	72.6	72.4	72	71.5	71.4	71	70.4	69.8	70.4	70.4	70.4	70.6	71.5	72	-99	-99	-99	-99	-99	-99	-99	-99	-99	-99	-99	-99	-99	-99	-99	-99	-99
participant	YRXRUW	RU	1	0	0	4.33333	4	1	5	6	4	6	73.9	172	24.9797	1	27	0	73.9	73.3	73	73.7	74.3	74.7	74.3	74.5	73.8	73.8	74.5	74.3	72.6	73.5	73.8	74.2	74	74.1	73.9	73.8	-99	74.1	73.9	73.6	74.4	73.7	74.1	73.6	74.7	74.3	73.6
dropout	YXTRUL	RU	1	0	0	5	4	6	7	2	5	6	82.7	173	27.6321	1	70	0	-99	-99	-99	-99	-99	-99	-99	-99	-99	-99	-99	-99	-99	-99	-99	-99	-99	-99	-99	-99	-99	-99	-99	-99	-99	-99	-99	-99	-99	-99	-99
participant	ZAHGBJ	GB	4	1	1	2.33333	2	3	2	1	2	4	82.6	171.5	28.0835	0	29	0	80.7	80.3	81.1	79.7	79.7	81.1	80.9	80.7	80.8	80.7	81.1	80.3	81.3	80.7	80.6	81.9	81.2	81.7	80.9	80.2	80.2	80.3	80.2	80.6	80.4	81	81	80.9	80	80.9	80.4
participant	ZDLRBP	RB	2	0	1	2.16667	1	1	1	2	2	6	79.5	169	27.8352	1	57	1	78.7	77.7	77.6	78.4	78	78.6	78.7	78.5	78.7	78.6	78	78.1	-99	-99	79.3	79.2	78.1	78.4	78	78.4	79	79.4	78.8	78.5	78.2	77.9	77.9	78.3	78.8	78.4	78.6
participant	ZLMGUM	GU	3	1	0	3.16667	4	4	1	3	4	3	75.7	165.5	27.6376	1	43	0	74.6	74.4	74	74	74.4	74.8	74.8	74.8	74.4	74.2	74.4	74.4	74.4	74	74	74.6	74.2	74.2	74.2	74.2	74.4	74.2	73.8	73.6	73.4	73.4	73.8	74.4	74.2	74.4	74.4
participant	ZUMRUM	RU	1	0	0	3	3	4	1	1	4	5	90.5	177.8	28.6276	0	60	1	89.4	89.7	89.3	89.7	89.6	90.6	90.2	90.2	89.8	89.7	89.4	89.5	89.4	89.8	90.3	89.6	89.5	89.5	89.5	89.8	90.8	90.4	90.1	90.1	89.5	90.8	90.5	90.3	90.3	90.3	92.1
participant	ZWJGUF	GU	3	1	0	2	2	2	1	1	3	3	58.4	158.5	23.2463	1	21	0	58	57.8	57.8	58	58	57.3	58.6	57.7	57.7	58.7	58.4	58.6	58.3	59	57.8	58.5	58.5	58.2	58.8	-99	57.6	57.9	58.6	58.5	58.1	58.1	58.6	-99	58.2	57.8	58.3
dropout	ZXIRUV	RU	1	0	0	3	2	3	3	3	4	3	95.7	175	31.249	0	49	0	92.6	92.7	92.8	92.8	92.8	92.8	92.6	92.6	92.8	92.6	92.4	92.2	92.2	92.4	-99	-99	-99	-99	-99	-99	-99	-99	-99	-99	-99	-99	-99	-99	-99	-99	-99
[truncated: 713 more columns]

## Sheet: Codebook
Name	Label	Values	Missing
Part	Participant or dropout	Participant; dropout
ID	Identification number of participants
Cond	Experimental condition	RU = Rothko (visually neutral cue) and not being aware of the cue’s facilitating influence RB = Rothko (visually neutral cue) and being aware of the cue’s facilitating influence GU = Giacometti (visually dieting-related cue) and not being aware of the cue’s facilitating influence GB = Giacometti (visually dieting-related cue) and being aware of the cue’s facilitating influence
CondNo	Experimental condition number	1 = RU 2 = RB 3 = GU 4 = GB
Cue	Cue	0 = Rothko 1 = Giacometti
AW	Awareness	0 = no awareness 1 = awareness
RE	Restrained eating computed	1 = I strongly disagree 7 = I strongly agree	-99
RE1	I am often dieting. (Ich halte oft Diät.)	1 = I strongly disagree 7 = I strongly agree	-99
RE2	A weight fluctuation of 5 lb would affect the way I live my life. (Eine Gewichtsveränderung von 2.5 kg würde meine Lebensweise beeinflussen.)	1 = I strongly disagree 7 = I strongly agree	-99
RE3	I eat sensibly before others and splurge alone. (Ich esse kontrolliert, wenn ich mit anderen zusammen bin, und lasse mich dann gehen, wenn ich allein bin.)	1 = I strongly disagree 7 = I strongly agree	-99
RE4	I give too much time and thought to food. (Ich verschwende zu viel Zeit und Gedanken an Essen.)	1 = I strongly disagree 7 = I strongly agree	-99
RE5	I have feelings of guilt after overeating. (Ich habe Schulgefühle, wenn ich übermässig viel gegessen habe.)	1 = I strongly disagree 7 = I strongly agree	-99
RE6	I consciously pay attention to what I eat. (Ich achte bewusst darauf, was ich esse.)	1 = I strongly disagree 7 = I strongly agree	-99
WB	Body weight at the briefing		-99
HeightB	Body height measured at the briefing		-99
BMIB	BMI at the briefing		-99
Sex		0 = male 1 = female
Age	Age at the briefing		-99
Househ	Living in a household with an other participant of the study	0 = no 1 = yes
NW1_1	Noted weight day 1 in week 1 [in kg]		-99
NW2_1	Noted weight day 2 in week 1		-99
etc.
LA1_1 etc.	Light physical activity (a little out of breath) in minutes		-99
SA1_1 etc.	Physical activity (strong sweating) in minutes		-99
FV1_1 etc.	Fruit and vegetable consumption in portions		-99
Susp	Suspicion (Question: What do you think was the purpose of the study?)	0 = no (sufficient) suspicion 1 = suspicion	-99
Sticker Usage	I used the stickers.	1 = I strongly disagree 7 = I strongly agree	-99
StickerExposure	How often a day did you see the stickers approximately?	1 = less than once a day 2 = 1x 3 = 2x 4 = 3x 5 = 4x 6 = almost always	-99
StickerPlace_1	Where did you affix the stickers? (Multiple answers are possible.) Eating area, table	0 = not selected 1 = selected	-99
StickerPlace_2	Where did you affix the stickers? (Multiple answers are possible.) Eating area, TV	0 = not selected 1 = selected	-99
StickerPlace_3	Where did you affix the stickers? (Multiple answers are possible.) Eating area, other	0 = not selected 1 = selected	-99
StickerPlace_4	Where did you affix the stickers? (Multiple answers are possible.) Kitchen, on or in the fridge	0 = not selected 1 = selected	-99
StickerPlace_5	Where did you affix the stickers? (Multiple answers are possible.) Kitchen, kitchen door	0 = not selected 1 = selected	-99
StickerPlace_6	Where did you affix the stickers? (Multiple answers are possible.) Kitchen, other	0 = not selected 1 = selected	-99
StickerPlace_7	Where did you affix the stickers? (Multiple answers are possible.) On the go, on the mobile phone	0 = not selected 1 = selected	-99
StickerPlace_8	Where did you affix the stickers? (Multiple answers are possible.) On the go, on/in the wallet	0 = not selected 1 = selected	-99
StickerPlace_9	Where did you affix the stickers? (Multiple answers are possible.) On the go, other	0 = not selected 1 = selected	-99
StickerPlace_10	Where did you affix the stickers? (Multiple answers are possible.) Other, mirror	0 = not selected 1 = selected	-99
StickerPlace_11	Where did you affix the stickers? (Multiple answers are possible.) Other	0 = not selected 1 = selected	-99
WA	Body weight at the debriefing		-99
PERWC	Percentage weight change		empty
